# Supplementary material for: Tetrafluoroethylene-Propylene Elastomer for Fabrication of Microfluidic Organs-on-Chips Resistant to Drug Absorption
Source: Micromachines (Basel). 2019 Nov 19;10(11):793. doi: 10.3390/mi10110793 (PMC6915658; doi:10.3390/mi10110793)
Supplement: Supplementary file 1 [file micromachines-10-00793-s001.zip]

Archive with 2 entries (2 files):
- micromachines-591681-supplementary.pdf
- Video_S1.mp4
